# Supplementary material for: Vertical locomotion improves horizontal locomotion: effects of climbing on gait and other mobility aspects in Parkinson’s disease. A secondary analysis from a randomized controlled trial
Source: J Neuroeng Rehabil. 2024 Apr 27;21:63. doi: 10.1186/s12984-024-01363-4 (PMC11055236; doi:10.1186/s12984-024-01363-4)
Supplement: Supplementary file 1 — Additional file 1: Inertial measurement unit-derived gait parameters. Table S1. shows the mean values, standard deviation (SD) and the mean changes with 96% confidence intervals (95% CI) for gait variables collected during normal and fast walking, dual-task walking, and functional mobility tests at baseline and after the intervention. [file 12984_2024_1363_MOESM1_ESM.xlsx]

## Sheet: Tabelle1
IMU-derived	baseline				after 12 weeks				change within-group				SC vs UT
gait- / postural transition parameter
	SC (n=22)		UT (n=24)		SC (n=22)		UT (n=24)		SC (n=22)		UT (n=24)
normal walking	mean	SD	mean	SD	mean	SD	mean	SD	mean change	95% CI	mean change	95% CI	p
Speed (m/s)	1.165	0.144	1.183	0.171	1.252	0.142	1.17	0.141	0.088	0,04 - 0,14	-0.01	-0,07 - 0,05	0.011
Cadence (No. of Steps/ m)	2.239	0.167	2.232	0.371	2.3	0.61	2.271	0.174	0.061	-0,20 - 0,32	0.039	-0,09- 0,17
step length (m)	0.57	0.063	0.574	0.059	0.581	0.062	0.568	0.062	0.013	-0,01 - 0,03	-0.006	-0,01 - 0,02
Step Time (s)	0.531	0.033	0.521	0.034	0.507	0.047	0.523	0.034	-0.021	-0,004 - 0,002	0.002	-0,01 - 0,005	0.045
Step Time Variability (s)	0.031	0.011	0.031	0.014	0.03	0.013	0.029	0.01	-0.001	-0,003 - 0,01	-0.002	-0,004 - 0,01
Step Time Asymmetry (s)	0.043	0.013	0.03	0.031	0.025	0.022	0.026	0.018	-0.017	-0,03 - -0,01	-0.004	-0,01 - 0,02
Stride Time (s)	1.059	0.065	1.04	0.068	1.011	0.095	1.044	0.067	-0.042	-0,09 - 0,004	-0.004	-0,02 - 0,01	0.046
Stance Time (s)	0.899	0.054	0.887	0.056	0.863	0.071	0.889	0.061	-0.031	-0,01 - 0,001	0.002	-0,02 - 0,01	0.047
Swing Time (s)	0.161	0.015	0.154	0.02	0.149	0.029	0.156	0.011	-0.011	-0,03 - 0,01	0.002	-0,1 - 0,01
Double Limb Support	0.369	0.022	0.367	0.024	0.358	0.026	0.368	0.028	-0.01	-0,02 - 0,001	0.0002731	-0,01 - 0,01
Double Limb Support Variability	0.023	0.009	0.026	0.013	0.025	0.014	0.028	0.012	0.002	-0,003 - 0,01	0.001	-0,01 - 0,01
Asymmetry (s)	0.018	0.015	0.009	0.007	0.014	0.018	0.012	0.014	-0.004	-0,003 - 0,01	0.003	0,004 - 0,01
fast walking
Speed (m/s)	1.43	0.24	1.446	0.241	1.567	0.236	1.519	0.215	0.136	0,06 - 0,21	0.073	-0,01 - 0,15
Cadence (No. of Steps/ m)	2.466	0.204	2.522	0.198	2.414	0.586	2.557	0.249	-0.052	-0,32 - 0,22	0.035	-0,04 - 0,11
step length (m)	0.619	0.068	0.612	0.067	0.616	0.062	0.617	0.067	-0.011	-0,04 - 0,02	0.008	-0,01 - 0,02
Step Time (s)	0.466	0.035	0.465	0.038	0.459	0.036	0.46	0.036	-0.023	-0,01 - -0,04	-0.007	-0,002 - 0,01
Step Time Variability (s)	0.037	0.013	0.023	0.012	0.032	0.013	0.024	0.014	-0.004	-0,01 - 0,001	0.001	-0,01 - 0,01
Step Time Asymmetry (s)	0.028	0.025	0.019	0.022	0.025	0.021	0.019	0.017	-0.005	-0,01 - 0,002	0.0002895	-0,01 - 0,01
Stride Time (s)	0.95	0.076	0.93	0.071	0.907	0.076	0.915	0.075	-0.046	-0,07 - -0,002	-0.013	-0,04 - 0,001
Stance Time (s)	0.81	0.062	0.792	0.058	0.781	0.062	0.786	0.064	-0.032	-0,05 - -0,01	-0.004	-0,01 - 0,02	0.046
Swing Time (s)	0.141	0.029	0.138	0.02	0.126	0.029	0.129	0.027	-0.014	-0,03 - 0,001	-0.009	-0,002 - 0,01
Double Limb Support	0.336	0.03	0.33	0.031	0.328	0.03	0.324	0.031	-0.009	-0,02 - 0,004	0.002	-0,01 - 0,02
Double Limb Support Variability	0.028	0.012	0.025	0.013	0.03	0.016	0.027	0.017	0.002	-0,004 - 0,01	0.002	-0,003 - 0,01
Asymmetry (s)	0.019	0.02	0.011	0.01	0.013	0.011	0.011	0.01	-0.006	-0,002 - 0,004	0.0002355	-0,01 - 0,01
motor dual-task walking
speed motor task alone (s)	25.99	8.055	28.457	11.5	23.842	10.818	24.096	8.641	-2.148	-5,26 - 0,97	-4.746	-6,52 - -2,98
Speed (m/s)	1.168	0.254	1.15	0.258	1.218	0.187	1.19	0.054	0.049	0,05 - 0,15	0.039	-0,02 - 0,1
Cadence (No. of Steps/ m)	2.3	0.605	2.228	0.827	2.416	0.639	2.379	0.713	0.514	-0,28 - 0,51	0.151	-0,32 - 0,62
Step Time (s)	0.69	0.208	0.783	0.391	0.656	0.186	0.684	0.222	-0.034	-0,09 - 0,16	-0.099	-0,1 - 0,3
Step Time Variability (s)	0.22	0.094	0.251	0.161	0.23	0.093	0.213	0.098	0.01	-0,06 - 0,04	-0.038	-0,1 - 0,02
Stride Time (s)	1.374	0.413	1.56	0.776	1.305	0.372	1.361	0.443	-0.069	-0,19 - 0,33	-0.199	-0,19 - 0,6
Stance Time (s)	1.196	0.357	1.363	0.653	1.144	0.324	1.203	0.389	-0.052	-0,17 - 0,27	-0.16	-0,49 - 0,17
Swing Time (s)	0.178	0.063	0.198	0.133	0.161	0.063	0.159	0.064	-0.016	-0,03 - 0,06	-0.04	-0,03 - 0,11
Double Limb Support	0.512	0.154	0.585	0.269	0.494	0.14	0.526	0.169	-0.017	-0,08 - 0,11	-0.059	-0,08 - 0,2
Double Limb Support Variability	0.176	0.076	0.183	0.089	0.194	0.075	0.189	0.086	0.017	-0,06 - 0,02	0.6	-0,04 - 0,05
Asymmetry (s)	0.026	0.028	0.05	0.05	0.041	0.044	0.039	0.03	0.015	-0,04 - 0,01	-0.011	-0,02 - 0,04
fast walking vs motor dual-task walking (∆ m/s)	-0.262	0.231	0.296	0.18	-0.349	0.167	-0.33	0.253	0.087	-0,01 - 0,19	0.034	-0,03 - 0,10
cognitive dual-task walking
speed cognitive task alone (s)	51.499	30.394	42.733	21.106	39.361	20.02	36.467	16.93	-12.138	-21,9 - -2,39	-6.266	-14,9 - 2,35
errors cognitive task alone (No.)	1	1.155	1	1.445	0.864	0.941	0.5	1.18	-0.136	-0,58 - 0,30	-0.5	-1,01 - 0,01
Speed (m/s)	1.006	0.251	1.086	0.274	1.106	0.187	1.099	0.252	0.062	-0,04 - 0,16	0.012	-0,08 - 0,10
Cadence (No. of Steps/ m)	2.1	0.682	2.061	0.619	2.12	0.48	2.055	0.809	0.02	-0,4 - 0,44	-0.01	-0,38 - 0,37
Step Time (s)	0.768	0.253	0.759	0.197	0.718	0.179	0.771	0.227	-0.05	-0,2 - 0,1	0.012	-0,1 - 0,12
Step Time Variability (s)	0.238	0.123	0.284	0.126	0.24	0.127	0.226	0.082	0.001	-0,07 - 0,7	-0.058	-0,12 - 3,076E-4
Stride Time (s)	1.535	0.51	1.525	0.423	1.439	0.361	1.535	0.45	-0.096	-0,21 - 0,41	0.01	-0,24 - 0,22
Stance Time (s)	1.325	0.437	1.335	0.374	1.257	0.315	1.336	0.374	-0.068	-0,33 - 0,2	-0.0007895	-0,2 - 0,20
Swing Time (s)	0.204	0.077	0.192	0.06	0.182	0.07	0.2	0.097	-0.02	-0,07 - 0,03	0.008	-0,05 - 0,03
Double Limb Support	0.564	0.188	0.567	0.158	0.536	0.135	0.571	0.158	-0.028	-0,14 - 0,08	0.004	-0,08 - 0,09
Double Limb Support Variability	0.185	0.088	0.224	0.099	0.195	0.107	0.195	0.074	0.01	-0,04 - 0,06	-0.029	-0,07 - 0,02
Asymmetry (s)	0.04	0.03	0.04	0.042	0.049	0.05	0.044	0.038	0.009	-0,02 - 0,03	0.033	-0,02 - 0,03
fast walking vs cognitive dual-task walking (∆ m/s)	-0.469	0.398	-0.36	0.311	-0.561	0.335	-0.421	0.262	0.092	-0,12 - 0,3	0.061	-0,05 - 0,18
ISAW
Speed (m/s)	0.906	0.124	0.973	0.13	1.025	0.145	0.969	0.173	0.12	0,07 - 0,18	-0.004	-0,07 - 0,06	0.019
Cadence (No. of Steps/ m)	1.638	0.878	1.69	1.254	1.92	1.639	1.729	1.322	0.282	-0,29 - 0,86	0.383	-0,51 - 0,59
Step Time (s)	0.82	0.223	0.845	0.262	0.741	0.271	0.862	0.249	-0.078	-0,18 - 0,02	0.012	-0,1 - 0,12
Step Time Variability (s)	0.383	0.269	0.453	0.348	0.294	0.24	0.452	0.319	-0.09	-0,19 - 0,01	0.006	-0,14 - 0,15
Stride Time (s)	1.793	0.723	1.934	0.714	1.614	0.624	1.968	0.69	-0.18	-0,5 - 0,11	0.031	-0,26 - 0,32
Stance Time (s)	1.574	0.652	1.73	0.654	1.427	0.557	1.74	0.612	-0.147	-0,40 - 0,11	0.007	-0,25 - 0,26
Swing Time (s)	0.195	0.073	0.183	0.082	0.177	0.083	0.193	0.083	-0.019	-0,05 - 0,02	0.01	-0,02 - 0,04
Double Limb Support (s)	0.134	0.136	0.109	0.104	0.112	0.124	0.125	0.169	-0.023	-0,08 - 0,03	0.018	-0,04 - 0,07
Double Limb Support Variability	0.329	0.277	0.409	0.355	0.254	0.231	0.411	0.322	-0.075	-0,17 - 0,02	0.008	-0,14 - 0,15
Asymmetry (s)	0.624	0.19	0.662	0.217	0.565	0.212	0.668	0.198	-0.06	-0,14 - 0,02	0.003	-0,09 - 0,09
5TSTS
Speed (s)	15.773	4.429	14.5	3.121	13.273	3.027	14.75	2.152	-2.5	-4,43 - -0,57	0.25	-0,93 - 1,43	0.014
Stand-to-Sit Angle (degrees)	38.54	12.765	38.69	11.077	40.433	15.632	35.431	11.215	9.34	-4,80 - 23,5	-2.334	-18,37 - 13,70
Stand-to-Sit Duration (s)	3.04	2.115	1.986	0.648	2.31	1.484	2.578	1.919	-0.7	-2,50 - 2,20	-1.68	-5,1 - 1,74
Stand-to-Sit flexion speed (ms)	62.349	32.479	95.079	66.449	97.099	51.005	74.427	26.611	5.297	-24,4 - 35,0	-39.903	-188 - 108
Stand-to-Sit extension speed (ms)	88.384	30.399	103	74.8	119	63.554	90.078	44.417	2.583	-24,0 - 29,2	-36.051	-178 - 106
dual-task-TUG
Speed (m/s)	0.543	0.118	0.54	0.12	0.578	0.141	0.527	0.1	0.035	0,001 - 0,07	-0.009	-0,05 - 0,03
3m-TUG vs dual-task TUG (∆ m/s)	-0.073	0.102	0.084	0.141	-0.074	0.089	-0.071	0.059	0.0007183	-0,04 - 0,04	-0.013	-0,08 - 0,05
3-meter TUG
Speed (m/s)	0.615	0.093	0.599	0.109	0.651	0.115	0.598	0.108	0.036	0,01 - 0,08	0.0008117	-0,04 - 0,03
Cadence (No. of Steps/ m)	2.045	0.834	2.09	0.719	2.417	0.845	1.819	0.794	0.317	-0,21 - 0,96	-0.271	-0,74 - 0,20
Step Time (s)	0.925	0.232	0.977	0.243	0.754	0.138	1.026	0.233	-0.164	-0,29 - -0,04	0.067	-0,08 - 0,22	0.018
Step Time Variability (s)	0.421	0.176	0.51	0.214	0.362	0.148	0.421	0.23	-0.057	-0,17 - 0,06	-0.066	-0,21 - 0,08
StrideTime (s)	1.837	0.443	1.964	0.515	1.47	0.281	2.04	0.486	-0.352	-0,6 - -0,1	0.111	-0,21 - 0,44	0.024
Stance Time (s)	1.572	0.396	1.662	0.408	1.288	0.237	1.756	0.403	-0.272	-0,48 - -0,06	0.126	-0,13 - 0,39	0.018
Swing Time (s)	0.245	0.084	0.246	0.099	0.18	0.059	0.26	0.065	-0.061	-0,11 - -0,01	0.02	-0,02 - 0,06	0.013
Double Limb Support (s)	0.68	0.172	0.731	0.174	0.574	0.103	0.766	0.181	-0.103	-0,19 - -0,02	0.047	-0,07 - 0,17	0.042
Double Limb Support Variability (s)	0.331	0.136	0.407	0.17	0.317	0.122	0.35	0.2	-0.013	-0,1 - 0,07	-0.037	-0,17 - 0,09
Asymmetry (s)	0.166	0.126	0.22	0.191	0.163	0.145	0.196	0.173	0.003	-0,07 - 0,07	0.001	-0,12 - 0,12
Duration of Turns (s)	2.24	0.99	2.31	1.04	2.07	1.03	2.46	0.88	-0.134	-0,76 - 0,49	0.097	-0,51 - 0,70
Angular speed (m/s)	96.7	34.557	94.128	35.389	107.374	44.06	82.335	21.306	11.102	-14,53 - 36,73	-10.292	-28,9 - 8,28
7-meter TUG
Speed (m/s)	0.835	0.127	0.862	0.149	0.922	0.137	0.894	0.121	0.086	0,02 - 0,15	0.032	-0,004 - 0,07
Cadence (No. of Steps/ m)	1.699	0.586	1.379	0.332	1.728	0.849	2.643	0.855	-0.225	-0,47 - 0,02	0.297	0,03 - 0,57
Step Time (s)	0.872	0.214	0.881	0.242	0.87	0.267	1.021	0.257	-0.001	-0,11 - 0,11	0.116	0,02 - 0,21
Step Time Variability (s)	0.413	0.201	0.464	0.186	0.407	0.27	0.466	0.252	-0.006	-0,11 - 0,1	0.003	-0,11 - 0,11
StrideTime (s)	1.729	0.436	1.745	0.498	1.787	0.708	2.02	0.529	0.069	-0,2 - 0,34	0.227	0,04 - 0,42
Stance Time (s)	1.508	0.368	1.519	0.408	1.525	0.512	1.746	0.454	0.024	-0,18 - 0,23	0.187	0,03 - 0,34
Swing Time (s)	0.213	0.076	0.219	0.093	0.22	0.073	0.268	0.098	0.011	-0,02 - 0,04	0.042	-0,002 - 0,09
Double Limb Support (s)	0.659	0.162	0.662	0.171	0.65	0.221	0.753	0.203	-0.009	-0,1 - 0,08	0.074	0,01 - 0,14
Double Limb Support Variability (s)	0.357	0.204	0.378	0.16	0.331	0.257	0.364	0.219	-0.027	-0,12 - 0,07	-0.017	-0,11 - 0,07
Asymmetry (s)	0.141	0.107	0.143	0.125	0.159	0.209	0.166	0.188	0.016	-0,05 - 0,08	0.025	-0,04 - 0,09
Duration of Turns (s)	2.37	1.086	2.016	0.834	2.066	0.939	2.285	0.848	-0.387	-0,79 - 0,003	0.259	-0,13 - 0,65	0.02
Angular speed (m/s)	97.142	39.732	95.668	34.348	106.444	39.347	88.429	28.641	11.281	6,06 - 28,62	-6.4	21,3 - 8,53
